# Supplementary material for: SOS1 gene family in mangrove (Kandelia obovata): Genome-wide identification, characterization, and expression analyses under salt and copper stress
Source: BMC Plant Biol. 2024 Aug 27;24:805. doi: 10.1186/s12870-024-05528-0 (PMC11348747; doi:10.1186/s12870-024-05528-0)
Supplement: Supplementary file 1 — Supplementary Material 1. [file 12870_2024_5528_MOESM1_ESM.xls]

## Sheet: Sheet1
SOS1 gene family in mangrove (Kandelia obovata): Genome-wide identification, characterization, and expression analyses under salt and copper stress
Table S1. Physiochemical properties of SOS1 gene family in Kandelia obovata.
Name	GeneID	Size(aa)	MW(KDa)	pI	Instability Index	Aliphatic Index	GRAVY: grandaverageofhydropathicity	Na+/H+Exchanger Domain (start-end)	Subcellular(CELLO)	Subcellular(WoLFPSORT)
KoSOS1000168	GWHGACBH000168.1	485	53.75	6.7	38.59	110.68	0.496	25-137;178-385	PlasmaMembrane	Lysosomal
KoSOS1000949	GWHGACBH000949.1	731	79.7	9.34	34.41	109.64	0.357	30-432	PlasmaMembrane	Plasma membrane
KoSOS1002250	GWHGACBH002250.1	935	101.89	8.41	40.5	108.66	0.275	155-546	PlasmaMembrane	Plasma membrane
KoSOS1002689	GWHGACBH002689.1	519	57.42	8.65	43.65	107.05	0.532	22-442	PlasmaMembrane	Vacuolar
KoSOS1003260	GWHGACBH003260.1	549	59.66	6.03	27.51	117.67	0.591	168-525	PlasmaMembrane	Plasma membrane
KoSOS1003751	GWHGACBH003751.1	821	90.8	9.21	40.58	111.75	0.294	51-446	PlasmaMembrane	Plasma membrane
KoSOS1004234	GWHGACBH004234.1	560	60.25	5.27	29.29	114.2	0.551	154-513	PlasmaMembrane	Plasma membrane
KoSOS1006610	GWHGACBH006610.1	808	87.24	5.52	40.28	114.64	0.366	119-506	PlasmaMembrane	Vacuolar
KoSOS1007241	GWHGACBH007241.1	541	59.47	6.89	39.37	110.06	0.56	25-444	PlasmaMembrane	Golgi
KoSOS1007260	GWHGACBH007260.1	552	61.21	6.23	37.2	108.97	0.528	24-455	PlasmaMembrane	Plasma membrane
KoSOS1007616	GWHGACBH007616.1	466	51.43	5.21	43.93	102.1	0.298	31-212	PlasmaMembrane	Endoplasmic reticulum
KoSOS1008568	GWHGACBH008568.1	1054	118.4	6.52	32.51	110.72	0.373	22-227;199-403	PlasmaMembrane	Plasma membrane
KoSOS1009308	GWHGACBH009308.1	471	51.85	5.42	43.83	102.51	0.418	118-235;228-375	PlasmaMembrane	Endoplasmic reticulum
KoSOS1012320	GWHGACBH012320.1	610	66.32	5.53	28.06	122.51	0.673	191-561	PlasmaMembrane	Plasma membrane
KoSOS1013173	GWHGACBH013173.1	805	86.81	7.85	40.89	111.53	0.427	31-426	PlasmaMembrane	Plasma membrane
KoSOS1013174	GWHGACBH013174.1	800	86.12	7.22	40.24	111.62	0.425	36-426	PlasmaMembrane	Plasma membrane
KoSOS1013784	GWHGACBH013784.1	1221	131.93	5.07	42	104.65	0.089	25-424	PlasmaMembrane	Peroxisomal
KoSOS1014074	GWHGACBH014074.1	518	57.07	9.58	42.16	113.15	0.563	33-439	PlasmaMembrane	Endoplasmic reticulum
KoSOS1014977	GWHGACBH014977.1	1146	126.76	6.24	39.83	101.6	0.108	10-416	PlasmaMembrane	Plasma membrane
KoSOS1015221	GWHGACBH015221.1	1124	124.39	6.83	43.1	100.72	0.099	621-995	PlasmaMembrane	Plasma membrane
