# Supplementary material for: SOS1 gene family in mangrove (Kandelia obovata): Genome-wide identification, characterization, and expression analyses under salt and copper stress
Source: BMC Plant Biol. 2024 Aug 27;24:805. doi: 10.1186/s12870-024-05528-0 (PMC11348747; doi:10.1186/s12870-024-05528-0)
Supplement: Supplementary file 2 — Supplementary Material 2. [file 12870_2024_5528_MOESM2_ESM.xls]

## Sheet: Sheet1
SOS1 gene family in mangrove (Kandelia obovata): Genome-wide identification, characterization, and expression analyses under salt and copper stress
Table S2. Chromosomal position of the SOS1 genes in Kandelia obovata genome
gene name	start	end	chrome	gene ID	gene OriID
KoSOS1000168	1135265	1140015	Chr1	GWHGACBH000168.1	Maker00011242
KoSOS1000949	8947070	8951505	Chr1	GWHGACBH000949.1	Maker00016592
KoSOS1002250	7170351	7175789	Chr2	GWHGACBH002250.1	Maker00007820
KoSOS1002689	10478225	10482374	Chr2	GWHGACBH002689.1	Maker00007673
KoSOS1003260	932090	939953	Chr3	GWHGACBH003260.1	Maker00001069
KoSOS1003751	4492527	4495936	Chr3	GWHGACBH003751.1	Maker00000212
KoSOS1004234	10125271	10133446	Chr3	GWHGACBH004234.1	Maker00001299
KoSOS1006610	4307442	4315673	Chr5	GWHGACBH006610.1	Maker00006093
KoSOS1007241	10866524	10874422	Chr5	GWHGACBH007241.1	Maker00005461
KoSOS1007260	11013946	11019500	Chr5	GWHGACBH007260.1	Maker00004942
KoSOS1007616	1780718	1791848	Chr6	GWHGACBH007616.1	Maker00011723
KoSOS1008568	476732	481074	Chr7	GWHGACBH008568.1	Maker00002937
KoSOS1009308	8197706	8204865	Chr7	GWHGACBH009308.1	Maker00002733
KoSOS1012320	3970791	3979482	Chr10	GWHGACBH012320.1	Maker00014706
KoSOS1013173	6486835	6489967	Chr11	GWHGACBH013173.1	Maker00018608
KoSOS1013174	337927	339833	Chr3	GWHGACBH013174.1	Maker00018438
KoSOS1013784	3757589	3767047	Chr12	GWHGACBH013784.1	Maker00009669
KoSOS1014074	6414052	6420220	Chr12	GWHGACBH014074.1	Maker00009576
KoSOS1014977	6471918	6487390	Chr13	GWHGACBH014977.1	Maker00004488
KoSOS1015221	1347582	1363107	Chr14	GWHGACBH015221.1	Maker00004609
