# Supplementary material for: SOS1 gene family in mangrove (Kandelia obovata): Genome-wide identification, characterization, and expression analyses under salt and copper stress
Source: BMC Plant Biol. 2024 Aug 27;24:805. doi: 10.1186/s12870-024-05528-0 (PMC11348747; doi:10.1186/s12870-024-05528-0)
Supplement: Supplementary file 3 — Supplementary Material 3. [file 12870_2024_5528_MOESM3_ESM.xls]

## Sheet: Sheet1
SOS1 gene family in mangrove (Kandelia obovata): Genome-wide identification, characterization, and expression analyses under salt and copper stress
Table S3. Cis-regulatory elements of KoSOS1
	length	phytohormone											Stress
		ABRE	AuxRR-core	CGTCA-motif	ERE	GARE-motif	P-box	TATC-box	TCA	TCA-element	TGA-element	TGACG-motif	A-box	ARE	as-1	GC-motif	LTR	MBS	STRE	TC-rich repeats	WRE3	Total
KoSOS1000168	2000	2	0	3	1	0	0	0	0	0	0	3	3	2	3	0	0	1	4	0	1	23
KoSOS1000949	2000	5	0	3	3	1	0	0	0	0	0	3	0	2	3	0	1	3	4	0	0	28
KoSOS1002250	2000	2	0	2	0	1	0	0	0	1	0	2	0	1	2	0	0	3	3	0	2	19
KoSOS1002689	2000	3	0	2	1	0	0	0	0	1	0	2	0	3	2	0	2	1	0	1	0	18
KoSOS1003260	2000	3	0	0	8	0	0	0	0	0	1	0	0	1	0	2	0	0	3	0	1	19
KoSOS1003751	2000	2	0	1	0	0	1	2	0	1	1	2	0	1	1	1	0	1	2	0	1	17
KoSOS1004234	2000	6	0	4	0	0	1	0	1	2	1	4	0	4	4	0	0	1	5	0	0	33
KoSOS1006610	2000	2	0	1	3	1	0	0	0	1	0	1	0	2	1	0	1	2	2	1	1	19
KoSOS1007241	2000	3	0	1	1	0	1	0	0	1	0	1	0	3	1	1	2	1	3	0	0	19
KoSOS1007260	2000	2	0	0	1	0	1	0	0	1	0	0	0	2	0	0	1	2	1	2	1	14
KoSOS1007616	2000	4	1	6	4	0	1	0	0	0	0	6	1	3	6	0	0	4	1	0	1	38
KoSOS1008568	2000	6	0	0	0	0	0	0	0	0	0	0	1	0	0	0	0	0	0	0	0	7
KoSOS1009308	2000	5	0	0	1	0	0	0	0	1	0	0	0	3	0	2	2	3	0	0	1	18
KoSOS1012320	2000	1	1	3	2	1	0	0	1	2	1	3	1	2	3	0	1	0	1	0	0	23
KoSOS1013173	2000	0	0	1	1	0	0	0	2	1	1	1	0	1	1	0	0	1	2	0	0	12
KoSOS1013174	2000	3	0	1	3	0	1	0	0	4	0	1	1	2	1	0	0	2	2	0	0	21
KoSOS1013784	2000	2	0	0	1	0	0	0	0	0	0	0	0	2	0	0	0	0	1	0	0	6
KoSOS1014074	2000	4	0	4	2	0	1	0	0	0	0	4	0	1	4	0	0	1	3	1	0	25
KoSOS1014977	2000	1	0	2	0	0	0	0	0	1	0	2	0	1	2	0	0	1	1	0	2	13
KoSOS1015221	2000	2	0	4	4	0	0	0	0	2	0	4	0	2	4	0	1	1	1	1	0	26
