# Supplementary material for: SOS1 gene family in mangrove (Kandelia obovata): Genome-wide identification, characterization, and expression analyses under salt and copper stress
Source: BMC Plant Biol. 2024 Aug 27;24:805. doi: 10.1186/s12870-024-05528-0 (PMC11348747; doi:10.1186/s12870-024-05528-0)
Supplement: Supplementary file 4 — Supplementary Material 4. [file 12870_2024_5528_MOESM4_ESM.xls]

## Sheet: Sheet1
SOS1 gene family in mangrove (Kandelia obovata): Genome-wide identification, characterization, and expression analyses under salt and copper stress
Table S4. CDS sequence of 20 SOS1 genes in Kandelia obovata genome.
>KoSOS1000168
TTTCCATTCACTTTCCACAGCTTTCCCCTCTCTCTCTATCTCTCTCTAAAGCTCGTTCTCGTTCTCTAATAGATATAAAGCTTTTGAATTCAGTAAGACT
GGCCGTCTTTTGCTAAATCCGAGCTTCCCAGATCGTTTTCCTCTCCAAACACTCGAACCAGAGAGATCGATTTCTTCCAATCTCCTCTCGCTTGGTCGAG
TTCGGAGATTTGAAGGGATCGTTGGATTTGTGAAACTCTGTGCCTTCCTGGAATGGACGGCTCAGAGACTTAAAAGCAAGAAATTTTTCCAGAATTTACA
TCTGTGTGTGAGAGAGAGAGATCTGAATTTTCATATACCCAATTGGGGTTATCTGTTTTTGCGAAGAAAGGGAGACACATAGACATAAGATCATGGATTC
GTACGTTAGCTCGGTTGTCTCGAGATTGCAGATGCTTTACACGTCCGATCACTCCTCTGTGGTATCCATGAACCTATTCGTAGCGCTTCTTTGCGCTTGT
ATTGTGATTGGCCATCTTTTGGAAGAGAATCGTTGGATAAATGAGTCTATCACTGCCCTCATAATTGGTTTATGCACTGGGGTTATTATTTTGCTGGTTA
GTGGAGGAAGAAGCTCACGTCTTTTGGTTTTCAGCGAGGATCTTTTCTTTATATATCTTCTACCACCAATTATCTTCAATGCCGGGTTTCAGGTGAAGAA
GAAGCAATTCTTTCGTAATTTCATGACCATCATGCTATATGGTGCTTTTGGTACATTGATTTCCTGTTGCATCATATCTGTAGAGTTTAAATCTTGTTCA
CCTGATGGAGTGCAGGTCCTTAATCAGGACGAGACACCTTTACTTTATAGTCTGGTTTTCGGAGAAGGTGTTGTAAATGATGCCACATCAGTTGTGCTTT
TTAATGCAATCCAGAGCTTTGATCTCAGTCATCTTAGTCTCAGTATCGCTGGGCAGCACTCAACAGATCGCGAGGTGGCTCTTATGATGCTCATGGCATA
CCTTTCGTATATGCTGGCTGAACTGTTTTACTTGAGCGGCATTCTCACTGTATTTTTCTGTGGGATTGTGATGTCACATTACACCTGGCACAACGTAACA
GAGAGTTCAAGAGTTACTACCAAGCATGCTTTTGCAACCTTATCATTTGTTGCTGAGATTTTCATCTTCCTTTATGTTGGGATGGATGCTTTGGACATTG
AAAAGTGGAGTTTTGTGAGTGACAGCCCTGGGACATCAATTGCAGTGAGCTCAGTATTGCTAGCCCTTGTCCTGATTGGAAGAGCTGCTTTTGTTTTTCC
ATTATCCTTCATATCTAACCTGTCTAAGAAATCAACTAATGAGAAGATTGGCTTCAAGCAACAAATTATTATATGGTGGGCTGGATTAATGAGAGGTGCT
GTGTCAATAGCACTAGCGTACAATAAGTTTACTAGCTTGGGTCATACCAATGTTCGAGATAATGCAATAATGATCACAAGTACCATAACTGTTGTTCTCT
TCAACACAGTGGTGTTTGGTCTGCTGACCAAACCTCTTATAAGACTTTTGCTGCCTCATCCAAAGCAACCAAAAGGCATATCAGATCCAATTTCTCCAAA
ATCGATCACAGTGCCACTTCTTGGAGAGGGACAAGATTCCTTGGATGACATTGGTGGGCACACTGTTCTACGCCCAAACAGCTTGCGTGCCCTCCTGACA
ACCCCAACTCACACTGTTCATTACTATTGGCGCAAATTTGACAATGCATTTATGCGTCCGATGTTTGGTGGTCGGGGTTTTGTTCCCTTCGTTCCTGGCT
CACCGACAGAACTAAGCGTCCACAATCAATGGCATCTTGAAGAATCTTGAAGATGGGCAAGATTTACAAATTATGTTTTAAGTTATAAGCATCTTGAAGA
ATAGTAAGCAGACGTGGATCTTTGAAGCTGCTGTGGAAAATTCGGGGTTGCAGAAGCAGCAGTGTATAATATTTTGTTGTCTATAAGCTTTGCTGTGTAT
TATACGTTTAGTGGATCTGGTTTGCCTTGGTTCCACAACTGACATTTTTGTCATTAGATTGATGTCATTTAGTTTCTGTCCTTGTAACGTGTTCAGAAGA
CCCTCACATCTTTAGCTGCTACATGGTTTGATGGCTCTGTATTTATTATTATCATTGTTTCTCATTATTTCTGATTGAATTTTTTAGATGAAATCA
>KoSOS1000949
GCTACTACACCCGCAAACTCCTTATTGATGACATTAAAGCAGCAACACAGAAAAACTTAAAAGCATGCCGCTCAACATAACTTCCATCAAAATCTCATCA
AACGGAGCATGGCAAGGGGATAATCCCCTAGACTTTGCCTTCCCTTTATTAATAGTCCAAACCACCTTAATTATATTGGTTAGCCGTTTACTTGCCTTCC
TTCTCAAGCCCCTCCGCCAGCCCAAAGTCATTGCTGAGATCATCGGCGGGATTCTGCTTGGCCCGTCGGCTTTCGGGCGAAACGAAGAATACTTGCACCG
AATTTTCCCGAAATGGAGCGATCCGATTCTAGAATCCGTAGCAAGCATTGGCTTGCTTTTCTTTCTTTTCCTGGTGGGTCTGGAGCTAGACTTGTCCTCC
ATCCGCCGGAGTGGCGGGAGAGCCTTCGGCATCGCCGCCGCCGGAATCTCTCTCCCTTTTGTCTGTGGGATAGGCACTGCCTTTGTGCTTCGGAAATCGA
TTGAAGGCGAAGACCAAGTCGGTTACGGCCAATTCTTGGTCTTCATGGGAGTGGCTCTTTCAATCACAGCCTTTCCTGTACTCGCCCGCATTCTAGCAGA
GCTCAAACTGCTAACAACTCAAGTGGGCGAGACCGCCATGGCCGCCGCCGCATTCAACGATGTCGCCGCATGGATCTTGCTCGCTCTGGCAGTCGCTCTC
GCGGGAAACGGTGACGGTGGCCACCACAAAAGCCCCTTAATCTCCATCTGGGTACTTCTCTCCGGCGTTGCTTTTGTTGTTTTCATGATGGTCGTGATCC
GACCCGCCATGAAATGGGTCGCCCGCAGGTGCTCCTCGGAGCATGACGTGGTCGACGAGGCCTACATATGTCTGACATTGGCTGGAGTTATGGTGTCAGG
TTTGATGACTGACCTTATAGGGATCCATTCAATATTCGGAGCATTCGTTTTCGGGCTAACGATTCCGAAAGGAGGAGAATTCGCGGAGAAATTGATGCAG
AGGATCGAAGACTTTGTGTCGTGTTTGCTTCTTCCGCTTTACTTTGCGTCGAGCGGTTTGAAGACTAACGTTGCTAGTATTCGCAGTGGCAAATCGTGGG
GCCTTCTGGTGTTGGTCATAACCACGGCTTGTGCCGGAAAGATTATAGGAACGTTCGCGGTGGCTCTGCTGTTTATGATCCCTGTAAGAGAGTCGTTGAC
GCTTGGCGTGCTCATGAATACTAAAGGCTTGGTCGAACTTATTGTCCTCAACATTGGCAAGGAGAAAAAGGTGCTTAACGACGAGACGTTTGCTATATTG
GTTCTCATGGCACTCTTGACCACCTTCATCACGACTCCAACTGTGATGGCCATCTACAAACCCGCCCGCCACGGGGGCGGCTCTTCCACCCGCACCCACC
GCAAGCTAGGCGATTTGAACACGACCAAGAATTCCAAAGATCAGTTACGCATCCTTGCTTGCCTTCACGGCCCCGGAAATGTGACCCCGCTTATTAGCCT
AATCGAGTCAATTCGGAGCACCAAAAATTCCCAGCTCAAGCTCTTCATCATGCACCTCGTCGAACTCACGGAGCGATCGTCATCGATCATCATGGTTCAA
CGGGCCCGTAAAAATGGGCTTCCTTTCTTTAATCGGTCTAGTCGAGGGGAGTGGCACGACCGACTTTCTGGGGCCTTCGAGGCTTATAGTCGATTGGGCA
GAGTTTTGGTCCGGCCCACAACAGCAATCTCTACTCTATCTACCATGCATGAGGATATTTGCCGCGTGGCCGAAGCCAAGAAGGCGGCTATGATTGTTTT
GCCCTTCCATAAGCATTGGAAAGGGGAGAGTGATGAGTCAATGGAGAATGTGGGCCATGGATGGAGAGGCGTTAATGAGAGGGTGCTAAAGGATGCGCCA
TGTTCGGTGGCGGTGCTGGTGGACCGTGGATTCGGAAGTGGGTCCAAGACTGCAAGCTCAGTTAGGGAATTGAACCAGCGGGTATGCATCATATTTTTCG
GTGGGCCTGATGATCGAGAGGCATTGGAATTGGGTGGCAGAATGGTGGAACACCCTGCCATTAAGGTTACAGTCGTCAGGTTCGTTGAGAAGGAAGGTTT
CGAGAGAAACGCCGTCACACTGCGGCCATCACCATCCACGGGCCATGAAAATAGTTACAGCTTCTCCACCGCCAAAATGAACCAAGAGATGGAAAAGGCA
AAGCTTTCAAACCTCCAGAGTTCATTCACCATCTTTTTGTTTGCTTTGTACAACTTCTAATAAACTTTTCTTTTGATTTTGGAATCAGGAGTCGGACGAG
AGAGCAATAGCAGAATTCCGAAGCAAGTGGGAGGGAATGGTAGAGTACGTGGAGAAAGCGGTAAGCAATATTGTGGAGCAGGTGTTGGCAATAGGAACAA
GCAAGGACTATGATCTTATTGTCGTCGGCAAAGGCCGATTCCCATCGACAACGGTAGCTCATTTAGCGGACGGCCTAGCTGAGCATGCCGAGTTAGGGCC
CATTGGAGACGCATTGGCATCGTCAGGCCGCGGTGTTGCGGCATCGGTGCTTGTGATTCAACAACATGATTTAGCTCACGTAGATGAGGCTCCAGCGGCA
AAGATAGTGCACAGAGCTGATGATGGGTCAGCAGCGGCCGTGGGAGAGGTTTCAACGGATGTTGTGTGACCAAAGGCTCTCCCTCTCTCTCTCTGTCTGT
AGTTATGCATATGTTAGTTGTCCGTCACCACTCACTCCATTGTGATTTCCAAGTTCGTATTTGTTGTAGAGGGGGCCATTTATCC
>KoSOS1004234
GCCCGTACTCAAGGAGAGAAGAAAATGCCCACCAGAGCACCAGGAATCCCAGAATGAACGCCGGCCACCGGAAGAAGTGGATGCACTCGTTGTCGCGTTC
GGAGGCCAGCCAGATGAATTTTGCAACCAAAAGGCAGGACTGGGTTGTGTTTTGCTTTTTTACCTCGTTTTTCCGTGACGCACGTGATTATCTGGCCACA
CGTGTGGCGTCAGGAATTACGTCATTTAATTGACACGCGTTTAGGATTCCTCCGTTGCTAAGCTAACTTAAAAAAACTCTGCCTCTGGCGCCTTCTCGCC
ACCGCCACCAGCACCACCACGGGAAAGAGAACGGAAAACAGCAGTGAATGTCAAACGCCGTAAGGGGCGCCGCCGCCGGTTGGCAAACTTACGCCGGTGC
CACTCCACATACAGCTCCCCTGTCGACGGGTTTCTTCTCTTTTCTATTGGAATTTTAGTTTCTGTGAAACCTAATGCAAATGAGATCGATTTCAACTGTG
GTTTTCATGTGCGCTTTCCTCCTCTGCCTCGCTGACGCCGAACACGAATTGGCGGTGGAGACCAATGCAAGTATCAATTCGAACGCCACGCTCCCTAGAT
CCGGAGAGGACACCTTCGCCAAAATGCTTGATCGGGCTCTGGAGAAAGAGTTCAATGAGACCGAACAGAGTGAAACTACTGATCCAGGTAGTTTCAATAA
CAGTGTTGCGGGAGAGCAGGCAGTTTTGGAAACTGTTGCTAGAGTGAAGTCCAAGAAAAATGACACTAAGGAGGAGAAGTCTTTTCAGTTTCATCATGTT
TTCAATTTGGACAATGATAATGGAGCAGAAGATACACCAACATTGATTGATAGAAAGGATAATGTCTTTATAATATCAAATGCAAAATCCAAGTTTCCCA
TGCTACAACTAGACTTAAGATTGATATCAGATCTGGTAGTTGTCATTGTGTCTGCAGCTTGTGGTGGAATTGCATTTGCTTGTGCTGGACAACCGGTCAT
TACTGGATATCTTCTGGCAGGATCTGTTATTGGTCCTGGAGGCCTCAGTTTTGTTAGTGAAATGGTGCAAGTTGAAACGGTGGCTCAATTTGGTGTGATT
TTTCTTCTATTTGCATTAGGCCTGGAGTTTTCTACGACAAAGCTTCGTGTTGTTCGAGCTGTTGCTGTTCTTGGAGGTCTTCTCCAGATTCTTCTTTTCA
TGTGCTTGTGTGGAATGACGGCCTTGTTATGCGGTGGTAGCCCCTCAGAGGGAGTATTTGTTGGCACATTCTTGTCCATGTCTTCTACCGCTGTGGTTTT
GAAATTTTTGTTGGAAAAGAATAGCGTAAGTGCCCTTCATGGTCAGGTCACTATTGGTACCTTAATCCTGCAGGATTGCGCTGTTGGTCTGCTGTTTGCT
TTGCTTCCTGTACTTGGTGGCACTTCTGGCATTCTTCAAGGAGATGGTGCTGTTAGTTACTTTTTTGGCAATTTTGACCATGCTATCTCGAACTTGTGTA
CCATGGTTTCTGAAACTTATGATAAGACTAATGAACTCTATCAGTTGGCATCAGTGGCATTCTGCTTGCTCGTTGCTTGGTTTAGTGATAAGTTGGGCCT
AAGTCTTGAACTTGGATCTTTTGCTGCGGGAGTGATGATATCCACAACTGATCTTGCTCAACATACACTTGAACAAGTTGAGCCTATTCGGAACTTCTTT
ACAGCTCTCTTTCTTGCCAGCATTGGGATGTTAATACATGTTCATTTTCTGTGGAATCACGTTGATATTTTACTGGCTGCTGTATTGTTGGTGATTGTTA
TAAAAACTATTGTGGTTGCAACAGTTGTCAAGGGATTTGGATACAACAATAGAACTTCACTTCTTGTTGGGATGTCTCTGGCACAAATAGGGGAATTCGC
TTTTGTTCTTCTAAGTCGTGCTTCTAACCTTCATCTAGTTGAGGGTAAATTGTATCTGCTGCTTCTTGGTACAACAGCTCTCAGTCTGGTGACTACACCG
TTGCTCTTTAAGCTTATTCCCGCTGTCATGCATCTGGGGGCACTGTTGCGATGGTTTCCCCCTGATCCTAGTGAGATTGGATATAAAGGAGATAGCTTTC
GTGCAGAGAGTGCCAAGCGTATTACTTTGATGGTCCAAGGCTCTCATGATTCATGATATTAAATAAAACATGAATCAGAAATTTACAAATTTCAGCATTT
ACCTGATGGCCTTCTTGTACTATGGAGGACAGGTGCTTAAGAGCTCAAAGGAAATTGACTGATCTCACACTGCAAAGCTGTTCGTGCTGCCTGCAGCACA
TGAACTTCCTACCAGTTGACTAGACCAATTGAGGCAAAGAAATCAGAACCAATTGTTTTGATCCGTATGCCAACATATATCTTTAACTTCTCTTCTCAAC
TTTGCAAGATGGGCTAGTTTCTGTGATATAGTTTCCATTTTGTGATATATTTCTTTTTTGCACCTTCAAGTTCTTTTATATATATATATATATTCTTTAC
TTAATGTGTATCATGAGTTATTCATGGTTGTCTTTGTTTCTTTTATTTCTTCTTTTTTTATCGAATCCTGTTGGCTTACTTTTTCCTGTACGCC
>KoSOS1006610
ATCCAACCAAGAGAACAAAATTGTGTTGAAAGCTGAAGTTGGCCATCTGGTGTCCATCCAATGAAAACGTTTCCATTTCTACGTCCACAGAACAAGCTCC
CTCCCCACTGCCATTCAACACATCCACAATCTCTCACTCTCTCAGAGGGGCACACAAACATACAAAGTCTGGTCTTTTACTTTAAAGGGTTTATCAGTAC
ACCAAAGCAAATGCATTTGAGCACCTCCAACTCACTCTTTTCTCGTCAGTTACTGATTCATCCATAAATGGTTATTCCTATGTTGGAGGCAATCACCTGT
TGTCATAGTCCCAAGGGACATGCTATTATCAAACAAACAAGCTCAATCAGGGCGTGCTCTCATTCTATATCATGTCTCTATGGGCATTTGTTTCGTACTT
CATCTCCCCTAAGGCAGCCCGTGCCTATGCCATCATGTGCCTTAATTTACGGGACAACTCATCATTGCATTATTTCGGGAAATACCACAGAAGACTCGTT
TGGTTGGAGAGGATTCCATCTAGTCAAACGTAGACTTGGCCACGAGGAAAGATCTCGGATACATGCCACAGTTGATGTTGCCAGTGCAATGGACGTCATC
AATGACCTAGGGATGGATACTTTGACGTTCTTAGTTGTTACTGTTGTGGTTGTTCCTGTGTTCAAGATCATTAGAGCTAGCCCTATACTTGGTTTCTTCT
TTGCTGGGATTGTGCTCAATCAATTTGGCATCATCAGAAATCTTACGGATGTTAAAATTTTGTCTGAGTGGGGGGTCCTTTTCTTGCTGTTTGAGATGGG
TTTGGAGCTTTCACTTGCACGCTTAAAAGCTCTTGCAAAATTTGCCTTTGGTATGGGACTTATTCAGGTTGTGTTATCTACTCTTGCATTCACAGCATTT
GAACTTCCACCCAATGGGGCTATCGGAACAAAAATTTTGCAATTCCTTTTTCACTCCAGGTCTGATTTGGTCAACATCAGAAGTGTCGATGAGGCAATTG
TCATTGGTGCTGCTCTGTCTCTGTCTTCTTCAGCTTTTGTTCTGCAGCTTCTTGCAGAGAAGGGTGAGCTTCCTACAAAATTTGGCTCAGCAACTTTGGG
GATACTTCTCTTGCAGGACATAGCAGTTGTCCCTCTCTTGGTTATACTTCCAGTGCTAGAGAGCCAGAACCTTGTTGAAGAGAGTATTTGGCCAATGCTT
GTCAAAGAAAGTTTGAAGGCTTTAGGTGGGCTGGGATTGCTTTCCCTTGGAGGAAAATATCTTCTAAGGCGAGTTTTTGAGGTTGTTGCAGAAACAAGGA
GCTCAGAGGCTTTTGTTGCCCTGTGCCTGCTGACAGTTGCTGGAACTTCACTTCTCACCCAAATGTTGGGTTTTAGTGACACGCTTGGAGCATTTTTAGC
TGGGGCATTGTTGGCAGAGACAAATTTTCGGACACAGATAGAAGCTGACATAAGGCCCTTTAGAGGCCTACTTCTTGGCTTATTTTTTGTAACTACAGGG
ACTTCAGTTGACATGCAGCTTCTTTTCCGAGAGTGGCCAAATGTACTTTCACTCTTAGCAGGTTTAATAGCCATCAAGACATTGATTATAACAGCAATAG
GTCCCCGTGTTGGACTGACTATTCAAGAAAGTGTCAGAATAGGCTTCCTACTATCACAAGGAGGTGAATTTGCATTTGTAGTTTTTTCTGTAGCTAACAG
GCTGGGAGTGCTACCACTTGAGCTAAACAAGCTGCTTATAATTGTCGTTGTGTTGTCAATGGCATTGACCCCATTGCTCAATGAAGCTGGAAGACGAACT
GCCAATTTAATTGATGATGATTTTGACAAAGAGAATAAATCTACCGAGATGGTGAACTTCAATGGTAGTGATCCTATTGTCATCCTTGGATTTGACCAAA
TGGGTCAGGTCTTGGCCAATTTCTTGTCTGCCCCATTGGCTTCTGGATCAGATGGCAATGTTGTAGGATGGCCTTATGTAGCTTTTGATTTGAACCCTTC
TGTGGTGAAGGCATCAAGAAAATTTGGTTTTCCAATCTTTTATGGGGATGGATCACGGCCAGCAGTCTTGCAATCTGCTGGCATCTCTTCACCAAGGGCT
GTCTTGATAATGTACACAGGAACAGAGAAGACAATTGAGGCAGTTCAAAGGCTGAGGCATGCCTTCCCTGCGATCCCAATTTATGCCAGAGCTAAAGATC
TTATGCATCTTTTGGATCTGAAGAAAGCAGGTGCAACAGATGCTATTCTGGAAAATGCAGAGACAAGTTTACAGCTTGGTTCTAAGCTTCTGAAGGGTCT
TGGCGTTATGTCTGATGATGTGGACTTTTTGAGTCAGCTTGTTCGAGACTCCATGGAACTGCAAGCCCAAGAAGCACTCAGCAGAAATGATGATCAAGAG
CTCGAAACCATGAAACCATTGCAGGTAAGAGTTGCTGACTCAATTGGCCTCCTAGCATCTAGTCCATCAACATCACCTGAAAACAAATCATCAAGAACAG
ACCAGGCAGGTGTAGCTCCTGTCTTAGGGTTTTACAAAGAAGCAGATCATGCAGTAGAAGACAATAAACAAAATCAATCCGATGATCTCAATGGCAAGGG
TGTTGTATACTGTGACCTTGTGGAGAATGGCTCTCTTGCTGAAAATGATGATGCTAGCTTGGGGAAGAATCTAATGGACCCTTCGGCACCTTAGAGAACA
ATTACTGAAGAACCTTAGAATTATTTGAGCTTGGAGTTGAATTGATTTTCCAAGAACTTCTTCTGTGGCAGAACCGATCAATTTTGTGCAGGGTCTCGAC
TTTAGGGACAGAATGAGAGCTGAACTTTGTTACAGGATGGTTGAATCCGTTACTTCAATTGAACTCGGGTGCTATGCAGTACCTCAAAACACACCATGTA
TAGCATTGGCATTGATTGATTGACTAGTGACGATAGGATTGGTCGCTAGCCATAGCAGCTTACTCGTTGTAAAATTGTTGCTGATGTTTGCTGTTTTGTA
TGTTAGACACAAAAGTAGTAGACATTTGAGATGACCATTATTACCGCCTACTTGGCTCTGCCGCTCATAAAATTGGAAGAACCGTTCATTCAA
>KoSOS1009308
AAGAAGGAAAAACAAGAACAGGAGAAAGAAACGGCCGTAGCGTGTTGACCCAACCAAAAAAAAAGGATAAAAACAAACAAACATAGAAAAAATGGCAATG
GTGTGTCCGTTACTTCTACTGGATACAGAAGATTATCTCAAATGAGACTTTGAATTGAGAATAATTAACAATTAACGAAAACTTAGCGAGAGAGAGAGAG
AGCTCTGTTTGGCTGTCGAGTCGGAGAATCAACGGGCAATGATGGCTTCGGTGTTGGAGGAAGCCTCGATATCGCCGACCGATGCGCATCCAGGGAAAGA
GCAGCAAGCGGCGGGAGTCGGCATTCTTCTCCAGATCATGATGCTCGTCCTTTCCTTCGTTCTCGGCCACGTCCTCCGCCGTCACAAATTCTATTATCTC
CCTGAAGCCAGCGCCTCTCTTCTTATTGGTTTAATTGTTGGTGGTCTTGCTAACATCTCAGATACAGAAACAAGTATTAGGGCATGGTTTAATTTCCATG
AGGAGTTCTTCTTACTGTTTCTGCTACCTCCCATTATATTATATCCAAACTTTAATTTCATTGGCTGTTGTATATTCTTTTCTGTTTGCATGTGTATTAA
CTGCTTCAATAAGCCCTTTTTCAACAACTTTGGAGCCATTGTCACATTTGCTATACTAGGGACATTCATAGCTTCCATGCTAACTGGTGTACTGGTTTAC
CTTGGTGGTCTGATGTTCCTCATGTACCGACTTCCATTTGTTGAATGTCTGATTTTTGGGGCTCTTATATCAGCAACAGATCCTGTTACTGTTCTGTCAA
TATTCCAGGAACTTGGCACAGACATGAACCTCTATGCTTTGGTGTTTGGTGAATCTGTCTTGAATGATGCAATGGCTCTATCGTTGTACAGGACAATGTC
CCTGCTAAAAAGTCCTGCATCCACGGGACAGAATTTTGTTATGGTGATTGTCAGATACATGCTTGCGGAAGGGCTTGGTCTCTCTGGTATTGTGTCGATA
CTATTCACAGGAATTGTGATGAAGCATTATACCTACTCAAACTTGTCCGACAATTCTCAGCGGTTTGTTTCTGCGTTTTTTCATCTCATATCATCCCTAG
CAGAGACTTTTGTGGCAGCAAACATCTTTTCGTGCGCATATCTAGTCAATTTGGCTCGACCTGTACATCGTCATATACCTTTAAAACATCAGAAAGCACT
TTGGTATAGTGGACTTCGAGGGGCTATGGCTTTTGCTCTTGCTCTGCAATCTGTCCATGATCTTCCAGAAGGACATGGCCAGACCATATTCACTGCCACA
ACTGCTATAGTTGTACTGTCGGTGCTGCTAATTGGAGGTTCAACAGGTACAATGCTAGAAGCTTTGCAAGTCATTGGTGATGTCCACGATAGCCCCTTAG
GCGAGAGTTTTGAGGGGAACAATGGTTACATGGCTTCCTCTTATAATGAGGAAGCAACATCAGGGAGTAGGTTGAAGTTGAAACTCAAAGAGTTTCACGA
AAGCGCGGCATCATTCACAGCGTTAGATAAGAATTACCTCACCCCATTCTTTACAAGTCAGAATGGAGATGAAGAAGAGCATGATGATCCAAGGCCGAGT
TCTAGAAGAGGGGGTTTCTACGATCGTGAGTTATACCCTGTCACCGAGGATTAGTCAAGGAAAACACAAATGGTATATCAGCATTGTAGATAATTTACAG
ATGACAGCAGCGTAATGCACTTCAGCATTAGACAGGAGAACTGGACCTATGCACATATAATTGCCACGATGTGCACTTCTGTACAGAGTCAAGCTAGATG
CCATGAAAGAGATATTCCAGTGTATTCGTTCCTGTATGTTGCAAGTATAGCTGACTTGTTCTCTCATTCTCCAATGGGACTTGGTAGTAGCATTCTCGGA
GTTTATGCTTTCAAAAGTTTAGGTACTCAGGAATTTAAAAGCCTTCTTTGACATTAGTGGCGACCCTATTTGGGAATGATGTAATAGTGAGTAGTGAGAA
TGTGTCCAAGATACTGGAACGGATTGGTTTATCTGATCCCGGCTTCTCTGTGGACATCTGTGTTATCCATTCCTTGAGGAAGACAATAAAACCGGAGTGG
AAGGAGGAAAAAGAAAACTGGATACTTAATTATCTTGTTTTCTGGTCTGGTAGGATTTGGTCGACGT
>KoSOS1003751
ATGATGGACAGACAGCAGCAGCAGCAGCAGCAGTTCATACCAAACCTGAGCGGAGATTGCCTTTATTACAATAGGCCTGTGTCGGAAGGATTTTGGAGGG
TAAAACATGGCGAGAGTATCTTTGAACATTCTCTGCTCCGTTTGCATGCACAATTGGCGTTGTTCGCGGCACTCACAAGCTCCCTCCACTTTCTCCTCAA
GCGTCTTTGCCTGCCACGCTTCACTTCCGAGATCCTGTGTGGCATCATTATGGGACCAACCGTACTGGGAAAATACTTTCCCAATGCATCGAATGCCTTG
TTCCCGCCATTACCGGACCAAGTACTTGTGTCCTTGGCCAAGCTTGGATACTTGTTGTTCACATTTCTGGCAGGCGTGAGGATGGACCCAGGCTTGGTAG
CTAAAACGGGGGCAAGTACGTTCATTTTTGGGCTTGTGATGTTTGCAATTCCCACTATCATGATAGAATCGCTTCAAGTCAAGTCTCCAGAGAGTAGCGA
TTTGAATTCGACGGTGAGGGGTGCAAGGAAGTCCTTTTTGATGGTATATCTCAGTGCAATCACAACCAGCCAATTTGTTGGTGTCAGTGCCCTTTTGATG
CACCTAAAGATCACCAATTCTCGGTTGGGACACTTTGCTTTGGCATCAACATTGGTTTGTGAATTGGCCAGGCTTACTTACTCAACTGTGCACGGTTTCA
CCCTTCTATCAGAATTTGCATTGTCTCAAACAGTAAGGGATGCCATTATTGCTCACGTTGGCTTCGCTGTGACTATGGTAGTCATTTTGAGACCTTTGAT
TTTCTGGTCCATTAGGAGAACACCAGTAGGTAAGCCCGTGAAGGAAATTTACACTACGACTGCACTGGTGACAATGTTATTGTTGGGTGCAATGGGTGAT
GCTGTGGGTTTGCATTATCTGTTTGGTCCTTTCATATTTGGCTTGCTAGTGCCTGCAGGTTCTCCCTTAGCATCACACATCATTCGAAAGCTCGATACTC
TCGTGGCAGGATTGTTGATTCCTCTATTGTCCATATTCTCTGCCACCAAATTAGATTTATGGGATTTTTTCAGCAATATTAGCACCGTTCTTACTCTTCA
GATCTCATTGATCGGATATGTGATCAAGTTGCTAGTGACGTTTGTCCTAGCAATCTGTTGCAATCTGCCAGCAAGAGATGCTACTGCTCTCACACTCATT
GTGAATGTGAAAGGAGTTCTTGAGATAGGAATACTTCTGAGTTTTGGCAACCTTGAGTTACGGGATATAGAATCTACCAGCGGGATCTTCCTAGTTTTTG
TGTTAGCATCATTGGTGCCACCCGCTGTCAAATACCTCTATGACCCTGGAAAGATATACATTGGCCACTGTAAAAAAAGCATTGAGCATGCTCCAAAGGA
TTCGGAGCTCCAGATACTGGCCTGCGCTTATAGGCAAGAAGATGCCATGGCTGCAGTCAGGCTGTTAGATTACTGCACTCCAACAAAAGAAAGCCCACTG
TCCCTTTATGGACTCTGCCTTGACAAGCTTGTCGGTAGATCCACCCCCATAATAATCAACCATCAATTAGGCCAAAGAACCCGTTCTTCTGAGGGGTCTC
GCTCGCAGCCAATCATTGATATCTTCAAGTACTTCAGGACACAGCATGAGAAACTAACCCAGGTGCATGTCTTTACTGCAATATCACCGCTCAAACAGAT
GCACGAAGACATTTGTTGGCTGGCTTTTGACAAGGCTGTCTCCCTAATAATACTGTCGTTTCATGAGAAATGGAATAGCAGAGGCAAAATGGTTTCAAGC
AGCACTGTAATGAGAGATTTGAATGTTAGTGTATTGAGCAGAGCCCCCTGTTCCGTAGCCATCATTATTGATCGCGGAACCCCTGGCCTATCTTCTATGT
TTTCCACATCAAAAGTTTACAATGTCGCTGTGCTATTCATCGGAGGTGCAGATGACAGGGAGGCACTGGCATTTGCCTTGAGGATGGCAGGAAGCCCCAG
AGTTCAGCTAACTGTTATCCATCTAGTCAGGCCGCACAACAATATCCACGAGAGTTGGGCAACAATGCTTGATAAAGAGTCTCTAAGGATGTTGAAACAG
GAAGCAACCCAGAGGACTAATATCCAATACACAGAGGCGACTGTGAAAAGTGGTATTGATACGGTTGTTCTTGTTCGGTCAATTCGAGAAAGTTATGACC
TCATCATGGTGGGACGTCGCCATGAAACTGAGGCAGAAGCTATATCTCATTTATCAGAATGGGTTAAGTTTCCAGAGCTTGGGACATTAGGAGACCTGCT
TGCTTCTGCAGATTTTAGTTCTGGTCCATTAGCTTTGATTTTGTCTGGACAAGGCATTGGAAACACTGGCAATCGTGAAGACAACATGCGCTTGAAGATG
GCAAATTTGCACAAGAATTTGCTCAGGAGGAAGGAAAACAGCAGCGAGTGGGGAGGGAGACGATAA
>KoSOS1014977
GAGAGAGAGAGAGAGAGAGAGAGAGAGAGAGAGAGAGAGAGAGAGAGCTGTGCTGTTGTTCTTTCTGGCCGTGAAGCCAGCAGAGCAGTTGGGGGAGGGG
GGGAGGAGGTAAAAAGAAAAGAAGGAAAACAATGGCAATGGCAACGGTTTTCAGGGAAGATATTCCGTACAGGTTATTAGGCGAAGAGAGCGCCTCTGCG
GCGGCGGAGGATTCGAATCCGACGGACACCGTCATCTTCTTCGGATTGAGCCTCGTTCTCGGGATCGCCTGCCGCCACGTCTTGCGTGGCACCCGTGTCC
CTTACACCGTTGCTCTTCTCGTCATCGGCATTGCCCTCGGCGCCTTAGAGTATGGCACCCATCATGGGCTTGGAAAGATTGGAGATGGCATTCGGCTTTG
GGCGAATATTGATCCTGACCTCATTCTAGCTGTTTTTCTTCCTGCCCTTCTTTTCGAGAGCTCCTTCTCCATGGAAGTGCACCAAATAAAGAGATGTATG
GGACAAATGCTTCTACTAGCTGGTCCAGGGGTGCTTATCTCAACATTCTGTCTTGGATCTGCTTTGAAGCTTGCTTTCCCATATAACTGGAGCTGGAAAA
CTTCGTTGTTGCTTGGTGGGATTTTGAGTGCTACTGATCCTGTGGCAGTTGTCGCTTTATTGAAAGAGCTTGGTGCAAGCAAAAAATTGAGTACAATAAT
TGAGGGGGAATCATTGATGAATGATGGGACAGCAATTGTGATCTATCAGCTGTTCTACCGGATGGTACTTGGGGAGAGCTCTAACTGGGGTTCCATTTTA
AAATTTCTGTTACAAGCATCCCTTGGAGCTGTAGGCATTGGTCTTGCTTTTGGAATTGTATCAGTCTTGTGGCTCGGGTTTATTTTCAATGACACAGTGA
TAGAGATTGCCTTGACGCTTGCTGTGAGCTATATCGCCTTCTTTACTGCGCAAGAGGGTGCTGATGTCTCTGGTGTTCTGGCAGTGATGACTTTAGGAAT
GTTTTATACTGCTGTTGCTAAGACAGCTTTCAAGGGCGAAAGTCAACAAAGTTTGCATCATTTTTGGGAAATGGTTGCTTATATTGCAAATACACTAATT
TTCATCTTGAGTGGTGTTGTCATAGCTGAAAGTGTTTTGAGCAGTGACAATCTTTTTCATAACAAAGGGAATTCATGGGGCCACTTGCTTCTTCTGTACG
TTTTTGTGCAGCTATCTCGGTTTGTAGTTGTTGGAGTGTTGTATCCCTTTTTACGTTATCTTGGTTATGGTTTGGATTGGAAGGAGGCTACAATTCTCAT
ATGGTCAGGTCTGCGAGGGGCTCGCACCAGTGACAGCTCGGTGCATATCAGTCCTGAAGTGGGAACCCTGTTTGTTTTCTTCACTGGCGGAATTGTGTTT
CTCACGCTTATTGTGAATGGATCAACTACTCAGTTTGTTTTGCATCTTCTAGATATGGATAAGCTGTCAGCTACCAAGAAGCGTATCTTGCACTATACAA
AGTATGAAATGTTGAATAAAGCATTGGAGGCTTTTGGTGATCTTGGAGATGATGAGGAACTTGGACCTACTGACTGGGCTACAGTTAAAAGATATATTTC
AAGCATAAATAATTTGGAGGAAGGACCCGTTCACCCTCATACGGCATCTGAATCTGATGACGAACTTGACATAACCAATGTAAAAGATATCCGTATACGC
CTTCTAAATGGTGTCCAGGCTGCCTACTGGGGAATGATTGATGAGGGAAGGATATCACAAAGGACTGCAAATATTTTAATGCAATCAGTGGAAGAAGCAA
TTGACTTGGCCTCTCGTGAGCCTTTATGTGATTGGAAGGGTTTAAAACAGCATGTCAATTTCCCAAGTTATTACAAATTCCTCCAATCTGGCATTTTCCC
TCCAAAATTGGTTACTTATTTCACTGTACAGAGGTTGGAGTCTGCCTGTTACATTTGTGCTGCATTTCTACGTGCCCATAGAATTGCACAAAGACAGCTA
TATGACTTCATAGGTGATAGTGATATTGCATCTATGGTCATTAATGAAAGCCAGGCCGAAGGACAAGAGGCAAGAAAGTTCTTGGAAGATGTTCGTGGTA
CATTTCCTCAGGTTTTGCGTGTTGTGAAAACAAGACAAGTAACGTATGCAGTGCTGAACCACTTAATTGAGTATGTCCAAAATCTTGAGAAGATTGGAAT
ATTGGAAGAAAAGGAGATGCTTCATCTTCACGATGCTATGCAGACTGACTTGAAAAGACTTTTAAGGAATCCTCCTTTAGTAAAGGCTCCCAAAGTAACT
AATCTGATTAGTGCCCATCCTTTCGTGGGGGCTCTTCCTTCCATGGTACGTGAACCACTTGAGCGTTCCATCAAAGACATCATGAAACCACATGGTGTGC
CACTTTACAAGGAGGGTTCCAAGCCAAATGGTGTCTGGCTTATTTCTAGCGGAACTGTCAAGTGGAATAGTAAGAGCATAAGGAACAAGCATTCTGTAAA
TCCAACTTTTACACATGGGAGCACGCTTGGGCTATATGAATTGCTGGTCCGGAAGCCTTATATGTGTGACGTGGTTACAGATTCTGTGGTACTCTGCTTC
TTTATTGAAAGTGACAAAATACTATCAATGCTTTCAGACCCTGCAGTTGAAGATTTTCTCTGGCAGGAAAGTGCTATCATTCTTGCCAAACTCTTACTTC
CACAAGTTTTTGAACCAATGGCAATGCAAGAATTGAGAGCCCTAATGGCAGAAAGATCTATGATGACCACATACATAACGGGAGAAATTATTGAAGTTCC
TCAACATTCCATTGGCTTTCTATTAGAGGGGTTCATAAAAGCCCATGGTTTGCAAAATGAATTGATCACACCACCTGCAGCACTGTTTCCTTCACATGCA
TATCAAAGTTTCTACTATGCACATGGAAATCAGAGCTCGCCAAATATGGAAATCTCAGGTGCCAGGACAGCCAGTTATTCTCATCAAGGATCTGTCTATC
AAGTTGAGACAACAGCAAGAGTGATCATTTTTGACATTGCAGCATTTGAGTCACACGGTACTCTGCAAAGAAGGGCATCTTCATTGATATCACATCCAGG
TGATCATTTGCCTAGACCATTAAGCAGAGAGCATAGTGGTCTAATGAGCTGGCCTCAACATTTTTTCAAACCAAAGCAAAATATGCATAAAGTTGCAGAG
GATGCTGGACCAGCAAATAGCTTGTCTGCAAAAGCTATGCAGCTGAGCATTTTCGGTAGTATGGTTGACATAGGATGGCGTACCAACAGTCTACCAAGTA
ATCAAGTTCCACGATCACAGAGCCAGTTCCTTTTAAGAGCAACATCTTTGCATGATCGCCCACTTGTTTCAGTACAATCAGAAGGATCTAGTACTGTAAA
GACAAACCTCGGAACTAGAAAGGTTAAAGCCAAAGCTCCCACGTCGCCACTCCAAAGCATAGAGGGGGAAAGCCATGCCACTGACAACTCCAGTGATGAG
TCTGGTGCCGAAGATGAACACATAGTAAGAATCGACTCGCCAAGTAAACTCTGTTTCCGCCAGGCTTCTTAGATTTGCACTTCAATAGCTATGGCTAAAA
TAGTGCATTTGTGTGTGTTCGCATGTTGTATATTGCTCTTACGATACTTGTCTCTGTCAATAATAATAATAACAACGAGAATACGAGCAATATACTTGTT
CAGGAACGTAATTAGGTAAATTTTGCACCAAGTTACGATAAACTATGTAATGCCTTGGACATTCGTAGAGTTTGGAGCAAGCAATTATTGTTGCTTTTAT
AATAATCCGAAGCCAATGTCAATTACAATTACCTGGACACTTTGAGATCCTGCATTTGGAGTAG
