# Supplementary material for: SOS1 gene family in mangrove (Kandelia obovata): Genome-wide identification, characterization, and expression analyses under salt and copper stress
Source: BMC Plant Biol. 2024 Aug 27;24:805. doi: 10.1186/s12870-024-05528-0 (PMC11348747; doi:10.1186/s12870-024-05528-0)
Supplement: Supplementary file 5 — Supplementary Material 5. [file 12870_2024_5528_MOESM5_ESM.xls]

## Sheet: Sheet1
SOS1 gene family in mangrove (Kandelia obovata): Genome-wide identification, characterization, and expression analyses under salt and copper stress
Table S5. Protein sequence of 20 SOS1 genes in Kandelia obovata genome.
>KoSOS1000168
MDSYVSSVVSRLQMLYTSDHSSVVSMNLFVALLCACIVIGHLLEENRWINESITALIIGLCTGVIILLVSGGRSSRLLVFSEDLFFIYLLPPIIFNAGFQ
VKKKQFFRNFMTIMLYGAFGTLISCCIISVEFKSCSPDGVQVLNQDETPLLYSLVFGEGVVNDATSVVLFNAIQSFDLSHLSLSIAGQHSTDREVALMML
MAYLSYMLAELFYLSGILTVFFCGIVMSHYTWHNVTESSRVTTKHAFATLSFVAEIFIFLYVGMDALDIEKWSFVSDSPGTSIAVSSVLLALVLIGRAAF
VFPLSFISNLSKKSTNEKIGFKQQIIIWWAGLMRGAVSIALAYNKFTSLGHTNVRDNAIMITSTITVVLFNTVVFGLLTKPLIRLLLPHPKQPKGISDPI
SPKSITVPLLGEGQDSLDDIGGHTVLRPNSLRALLTTPTHTVHYYWRKFDNAFMRPMFGGRGFVPFVPGSPTELSVHNQWHLEES
>KoSOS1000949
MPLNITSIKISSNGAWQGDNPLDFAFPLLIVQTTLIILVSRLLAFLLKPLRQPKVIAEIIGGILLGPSAFGRNEEYLHRIFPKWSDPILESVASIGLLFF
LFLVGLELDLSSIRRSGGRAFGIAAAGISLPFVCGIGTAFVLRKSIEGEDQVGYGQFLVFMGVALSITAFPVLARILAELKLLTTQVGETAMAAAAFNDV
AAWILLALAVALAGNGDGGHHKSPLISIWVLLSGVAFVVFMMVVIRPAMKWVARRCSSEHDVVDEAYICLTLAGVMVSGLMTDLIGIHSIFGAFVFGLTI
PKGGEFAEKLMQRIEDFVSCLLLPLYFASSGLKTNVASIRSGKSWGLLVLVITTACAGKIIGTFAVALLFMIPVRESLTLGVLMNTKGLVELIVLNIGKE
KKVLNDETFAILVLMALLTTFITTPTVMAIYKPARHGGGSSTRTHRKLGDLNTTKNSKDQLRILACLHGPGNVTPLISLIESIRSTKNSQLKLFIMHLVE
LTERSSSIIMVQRARKNGLPFFNRSSRGEWHDRLSGAFEAYSRLGRVLVRPTTAISTLSTMHEDICRVAEAKKAAMIVLPFHKHWKGESDESMENVGHGW
RGVNERVLKDAPCSVAVLVDRGFGSGSKTASSVRELNQRVCIIFFGGPDDREALELGGRMVEHPAIKVTVVRFVEKEGFERNAVTLRPSPSTGHENSYSF
STAKMNQEMEKAKLSNLQSSFTIFLFALYNF
>KoSOS1002250
MGIWIESLLSQSAHTAMLLRNRVSAQQARERKKNYVNDLELKAKELDERNSKLEEKISTLANENTMLRKVRSLSCLMKQEENQRINRAEISEATTSLFGL
LIHNNLSSLSLRESGVTIVMETTGGATCPKPMKAASNGAFQNENPLDFALPLLILQICVVVTLTRTLAFLLRPLRQPRVIAEIIGGILLGPSAFGRIGAF
LHTVFPENSMTVLDTVADIGLIFFLFLVGLELDIRSIRRTGTKSLGIAAAGITLPFILGIGTSLVLRATISPEVPTGPFFVFMGVSLSITAFPVLARILA
ELKLLTTDVGRMAMSAAAVNDVVAWILLALAIALSGSNTSPLVSLWVLLCGLGFMGFAVFALKPLLAMMARHSPDGEPVKEIYICITLSLVLAASFVTDS
IGIHALFGAFVVGILVPKDGPFAGVLIEKIEDLVSGLLLPLYFASSGLKTNVATISGAQSWGLLVLVIFTACFGKITGTVVVSLLFKVPFKEAVTLGFLM
NTKGLVELIVLNIGKDRKVLNDQTFAVLVLMALFTTFITTPIAMAIYKPARKGVPYNHRTVKRKDRETELRLLGCFHSSRNIPTLINLIECSRGTRKYGR
LCVYGMHLMELSERSSAISMVHKARNNGLPFWNKKRIGNHDEMVIAFEAYHQLSSVTIRPMTAISAFNSIHEDICTSAHQKRAAMILLPFHKSQRMDGTM
ESLGQSLQHVNQRVLENSPCSVGILIDRGFGGTTQVLSSDVSYSIVVPFFGGRDDIEALAYGMRMAEHPGIKLTVIKFVAPPGKSLLTNEATSKKKNAST
AAHIMIDNDCDEEDEAFFSEFIKTSQSEESVVYEEKVVESRADMVALLKSMSKCNLFLVGRLPPVSPLLDTTDSPELGPVGILLASSDFSKSASALVIQH
YNPNANLHPLIEEQENGEVSDVPDTPVVGRTNSRM
>KoSOS1002689
MALSADSVLSNSILDSDHSSVVSINLFVALLCACIIVGHLLEETRWMNESITALAIGLCTAVVILLTTRWKSSHLLVFSEDLFFIYLLPPIIFNAGFQVK
KKQFFRNFMTIMLFGAVGTLVSTAIISVGAIYFFRTMNIGSLNIGDYLAIGAIFSATDSVCTLQVLNQDETPFLYSLVFGEGVVNDATSVVLFHALQSFD
LSHNNSSIALQLAGNFLYLFISSTVLGVFAGLLSAYIIKKLCFGRHPTDREIALMILMAYLSYMLAELFYLSAILTVFFCGIVMSHYTWHNVTERSRVTT
KHAFATLSSVAEIFIFLYVGMDALDIEKWKFVSDSPGTSVRVSSILLGLVMVGRAAFVFPLSFLSNWTKESPNEKISMRRQLTIWWAGLMRGAVSMALAY
NQFTRSGHTQLRVNAIMITSTITVVLFSTVVFGLMTKPLVKILLPSTKHTSGMLSSGPPSPKSFSVPLLNDQDSEGNRGSQNVPRPTGLMMLFTMPSHTA
HHYWRRFDDAFMRPVFGGS
>KoSOS1003260
MAIFYAKRGVFGLWFCLVLVLGYNGIGSSARSDKETRERFYGNLVNSSAPDNGEGSIAKIFDRVLEKEFSDNDQPEGSYRSNFNSSVAEQQAVLETVAKI
THERTKKNDTQMGNGTRSFQIQDVFSLDNEDSEDVTTIIDKKDNVFVMSNKKSKYPILQVDLRLISDLVVVIVFAAIGGIAFSCLGQPVIVGYLLAGSII
GPGGLKFISEMVQVETVAQFGVVFLLFALGLEFSLTKLKVVGPVAVFGGLLQIVIFMFLCGIIALLCGANLSEGIFVGSFLSMSSTAVVVKFLGERNNIN
ALHGQVTIGTLIFQDCAVGLLFALLPVLGGNSGLLNGMISMGKLLLVLSLYLTATSFLSWSFVPRFLKLMIQISSQTNELYQLAAVAFCLLSAWCSDKLG
LSLELGSFVAGVMISTTDFAQHTLDQVEPIRNLFAALFLSSIGMLINVHFLWNHVDILLASVILVVVVKTAVAAVVVKAFGYSFRTSFHGKMYLLLLGTT
AFSLVTTPLLFKLIPSVMNLGVLLQWFPSESSAQNEEKASMIEAHNRLL
>KoSOS1003751
MMDRQQQQQQQFIPNLSGDCLYYNRPVSEGFWRVKHGESIFEHSLLRLHAQLALFAALTSSLHFLLKRLCLPRFTSEILCGIIMGPTVLGKYFPNASNAL
FPPLPDQVLVSLAKLGYLLFTFLAGVRMDPGLVAKTGASTFIFGLVMFAIPTIMIESLQVKSPESSDLNSTVRGARKSFLMVYLSAITTSQFVGVSALLM
HLKITNSRLGHFALASTLVCELARLTYSTVHGFTLLSEFALSQTVRDAIIAHVGFAVTMVVILRPLIFWSIRRTPVGKPVKEIYTTTALVTMLLLGAMGD
AVGLHYLFGPFIFGLLVPAGSPLASHIIRKLDTLVAGLLIPLLSIFSATKLDLWDFFSNISTVLTLQISLIGYVIKLLVTFVLAICCNLPARDATALTLI
VNVKGVLEIGILLSFGNLELRDIESTSGIFLVFVLASLVPPAVKYLYDPGKIYIGHCKKSIEHAPKDSELQILACAYRQEDAMAAVRLLDYCTPTKESPL
SLYGLCLDKLVGRSTPIIINHQLGQRTRSSEGSRSQPIIDIFKYFRTQHEKLTQVHVFTAISPLKQMHEDICWLAFDKAVSLIILSFHEKWNSRGKMVSS
STVMRDLNVSVLSRAPCSVAIIIDRGTPGLSSMFSTSKVYNVAVLFIGGADDREALAFALRMAGSPRVQLTVIHLVRPHNNIHESWATMLDKESLRMLKQ
EATQRTNIQYTEATVKSGIDTVVLVRSIRESYDLIMVGRRHETEAEAISHLSEWVKFPELGTLGDLLASADFSSGPLALILSGQGIGNTGNREDNMRLKM
ANLHKNLLRRKENSSEWGGRR
>KoSOS1004234
MQMRSISTVVFMCAFLLCLADAEHELAVETNASINSNATLPRSGEDTFAKMLDRALEKEFNETEQSETTDPGSFNNSVAGEQAVLETVARVKSKKNDTKE
EKSFQFHHVFNLDNDNGAEDTPTLIDRKDNVFIISNAKSKFPMLQLDLRLISDLVVVIVSAACGGIAFACAGQPVITGYLLAGSVIGPGGLSFVSEMVQV
ETVAQFGVIFLLFALGLEFSTTKLRVVRAVAVLGGLLQILLFMCLCGMTALLCGGSPSEGVFVGTFLSMSSTAVVLKFLLEKNSVSALHGQVTIGTLILQ
DCAVGLLFALLPVLGGTSGILQGDGAVSYFFGNFDHAISNLCTMVSETYDKTNELYQLASVAFCLLVAWFSDKLGLSLELGSFAAGVMISTTDLAQHTLE
QVEPIRNFFTALFLASIGMLIHVHFLWNHVDILLAAVLLVIVIKTIVVATVVKGFGYNNRTSLLVGMSLAQIGEFAFVLLSRASNLHLVEGKLYLLLLGT
TALSLVTTPLLFKLIPAVMHLGALLRWFPPDPSEIGYKGDSFRAESAKRITLMVQGSHDS
>KoSOS1006610
MVIPMLEAITCCHSPKGHAIIKQTSSIRACSHSISCLYGHLFRTSSPLRQPVPMPSCALIYGTTHHCIISGNTTEDSFGWRGFHLVKRRLGHEERSRIHA
TVDVASAMDVINDLGMDTLTFLVVTVVVVPVFKIIRASPILGFFFAGIVLNQFGIIRNLTDVKILSEWGVLFLLFEMGLELSLARLKALAKFAFGMGLIQ
VVLSTLAFTAFELPPNGAIGTKILQFLFHSRSDLVNIRSVDEAIVIGAALSLSSSAFVLQLLAEKGELPTKFGSATLGILLLQDIAVVPLLVILPVLESQ
NLVEESIWPMLVKESLKALGGLGLLSLGGKYLLRRVFEVVAETRSSEAFVALCLLTVAGTSLLTQMLGFSDTLGAFLAGALLAETNFRTQIEADIRPFRG
LLLGLFFVTTGTSVDMQLLFREWPNVLSLLAGLIAIKTLIITAIGPRVGLTIQESVRIGFLLSQGGEFAFVVFSVANRLGVLPLELNKLLIIVVVLSMAL
TPLLNEAGRRTANLIDDDFDKENKSTEMVNFNGSDPIVILGFDQMGQVLANFLSAPLASGSDGNVVGWPYVAFDLNPSVVKASRKFGFPIFYGDGSRPAV
LQSAGISSPRAVLIMYTGTEKTIEAVQRLRHAFPAIPIYARAKDLMHLLDLKKAGATDAILENAETSLQLGSKLLKGLGVMSDDVDFLSQLVRDSMELQA
QEALSRNDDQELETMKPLQVRVADSIGLLASSPSTSPENKSSRTDQAGVAPVLGFYKEADHAVEDNKQNQSDDLNGKGVVYCDLVENGSLAENDDASLGK
NLMDPSAP
>KoSOS1007241
MDTYISSAMSRWQMVLASDHASVVSMNLFVALLCACIVVGHLLEENRWMNESITALVIGVCTGVVILLISGGKSSRLLVFSEDLFFIYLLPPIIFNAGFQ
VKKKQFFRNFITIMLFGAVGTLISCCIISAGATLAFEKLDIGSLDVGDYLAIGAIFAATDSVCTLQVLDQDETPLLYSLVFGEGVVNDATSVVLFNAIQS
FDLTHLSPSITGQFVGSFLYLFFTSTMLGVVTGLVSAYIIKKLYFGRHSTDREVALMILMAYLSYMLAELFYLSGILTVFFCGIVMSHYTWHNVTESSRV
TTKHAFATLSFVAEIFIFLYVGMDALDIEKWRFVSDSPGTSIAVSSILLAFVLIGRAAFVFPLSFISNLSKKSTSEKIGIKQQIIVWWAGLMRGAVSMAL
AYNKFTSLGHTNVRDNAIMITSTITVVLFSTVVFGLLTKPLIRCLLPHTKQNPKGILDSTSPKSNTVPLLGEGQDSLDDIGGHEVLRPNSLRALLTTPAH
TVHYYWRKFDDAFMRPVFGGRGFVPFVPGSPTERSVHNQSQ
>KoSOS1007260
MASHETMPHMLSILQEESSMSLSSSSSILNTSTVIALCVFFALLCACIIIGHLLEENRWANESITALLLGLCAGAVVLLVSKGHRSKILVFDEDLFFLYL
LPPIIFNAGFQVKKKQFFKNFTVILLFGIFGTMISFCLISISVFGIFKRIGVTSLKVQDYLAIGAILSATDSVCTLQVLNQDETPFLYSVVFGEGVVNDA
TSIVLFNSVLSIDFSDIDAITALKLFGTFLYLFFTSTVLGIVVGLLSAFIIKTLYFGRHSTDREVALMMLMAYLSYMLAELLSLSGILTVFFCGIVMSHY
TWHNVTESSRITTKHAFATMSFIAETFIFLYVGMDALDIDKWKESKSSVGTSAAVSSTLFALVLVGRAAFVFPIANILNCIQKRETTKIKFKEQFIMWWA
GLMRGAVTIALSYNQFSISGKKTSSDSALMITCTIIVVLFSTIVFGSVTKPLIEAVLLRNRKQMDSDATDFPSLEDIRQLFLEENDEPSEEDNSKRLGKT
SLRLLISHPTTTVHYWWRKFDDKFMRPVFGGRGFVPYIPSSPTGAADEASTS
>KoSOS1007616
MALVLEEAPIPPTDAHPGKEQQAAGVGILLQIMMLVLSFVLGHVLHRHKFYYLPEASASLLIGLIVGGLANISDTETSISICFSVLSKPFFDNFGAIVTF
AILGTFVASLFTGVLVYLGGLIFLMYQLPFVECLMFGALISATDPVTVLSIFQELGTDVNLYALVFGESVLNDAMAISLYRTMSLLKSHASSEHNFIMVI
VRFLETFVGSIYMLAEGLGLSGIVSILFTGIVMKHYTYSNLSENSQRFVSAFFDLISSLAETFLTGPQNFFERKENMFLLNLQYDYVRYLSELQVNVFSC
AYLVNLARPIHRHIPLRHQKALWYSGLRGAMAFALALQSVHDLPEGHGQTIFTATTTIVVLSVLLIGGSTGTMLEALQVVGEGHDSPLGESFEGNNGYMA
PSYDEDATSGNRLKMKLKEFHRSATSFTALDKNYLTPFFTSQNGDEEEEHDDPRPSSRRGGFYDRD
>KoSOS1008568
MDIVSWTGISNVAHEHARLVVPITVFVTLLCLCLIIGHLLEDNRWVNESITAILMGCISGAIILVISKGKSSHILRFNEELFFIYLLPPIIFNAGFQVKK
KQFFRNFITIMLFGVVGVFISTTIITAGSSWIFPKLGFQGLTPRDYLAIGTIFSSTDTVCTLQVLSQDETPVLYSLVFGEGVVNDATSIVLFNAIQNLDV
TRLYTLKVLRVIVNFVYLFSTSTALGITLLDLSGILTVFLCGIVMSHYAWHNVTEGSRITTRHVFAMMSFVAETFIFLYVGMDALDIEKWKMTKLSLRTS
LSIYSTLVFLILLGRAAFVFPLSAVSNFMNRQRTGPITFKHQIIIWWAGLMRGAVSIALAFKQYTNSGVTWDPINAAMITNTIVVVLVTTLVFGFLTRPL
VNYLLPHVQNGQDNHEEPKSPEEDMILPMLSLQESAETDLLRAKSSLSMLVERPVHTIHYYWRKFDNTYMRPVFGGPHNNRTQCETDKLYIDGNRGVDSN
SREDRPTIAEKPGWQDELDCNIDLSGV
>KoSOS1009308
MMASVLEEASISPTDAHPGKEQQAAGVGILLQIMMLVLSFVLGHVLRRHKFYYLPEASASLLIGLIVGGLANISDTETSIRAWFNFHEEFFLLFLLPPII
LYPNFNFIGCCIFFSVCMCINCFNKPFFNNFGAIVTFAILGTFIASMLTGVLVYLGGLMFLMYRLPFVECLIFGALISATDPVTVLSIFQELGTDMNLYA
LVFGESVLNDAMALSLYRTMSLLKSPASTGQNFVMVIVRYMLAEGLGLSGIVSILFTGIVMKHYTYSNLSDNSQRFVSAFFHLISSLAETFVAANIFSCA
YLVNLARPVHRHIPLKHQKALWYSGLRGAMAFALALQSVHDLPEGHGQTIFTATTAIVVLSVLLIGGSTGTMLEALQVIGDVHDSPLGESFEGNNGYMAS
SYNEEATSGSRLKLKLKEFHESAASFTALDKNYLTPFFTSQNGDEEEHDDPRPSSRRGGFYDRELYPVTED
>KoSOS1012320
MLTGPVFLVLLIICFSWVSFGLDVVGPDQLDLSGNTSATNTSLSKTSSFADIIDKALEKEFTENDQNEATDAGSFNNSVAEKQVGFHVFLESRNWCIELL
LYTLWLWNECDGMLSNGARAVLETVARVKPKKNDTKDEKSFKIHDVFYLDNDNRVEDTPMLIDRKDNVFIISNFKSKYPVLQLDLRLISDLVVVIVSATC
GGIAFACAGQPVITGYLLAGSVIGPGGFSFVSEMVQVETVAQFGVIFLLFALGLEFSATKLRVVRAVAVLGGLLQIFLFMFLCGITVMLCGGKPSEGVFV
GAFLSMSSTAVVLKFLMENNSTNAIHGQVTIGTLILQDCAVGLLFALLPVLGGSSGVLQGVMSMTKLLVVLIAFLAVLSILSRTWVPWFLKLMMSLSSQT
NELYQLAAVAFCLLVAWCSDKLGLSLELGSFAAGVMISTTDLAQHTLEQIEPIRNFFAALFLASIGMLIHVHFLWSHIDILLASVILVIIIKTTVITTVV
KGFGYNNKTALLVGMSLAQIGEFSFVLLSRASNLQLVEGKLYLLLLGTTALSLVTTPLLFKLIPAVVHLGVLLRWFPPDSSVEIGFKGEIFRSDSGKQWI
PLVVQGHHDS
>KoSOS1013173
MAGGNTTACAPMVATSNGVFQGDNPLNFALPLAILQICLVVLLTRILAYLLRPLRQPRVISEIVGGILLGPSALGRNTNYLNAVFPAKSLTVLDTLANLG
LLFFLFLVGLELDLRSLRRTGKKALSIAAAGISLPFVLGIGTSFVLRGTISKGVHGPPFLVFMGVALSITAFPVLARILAELKLLTTDVGRMAMSAAAVN
DVVAWILLALAIALSGAGHSPLISLWVLLCGCGFVLVCTFAVPPIFGWMAQRCSEGEPVNEVYVCTTLAAVLAAGFVTDSIGIHALFGAFVIGVLFPKEG
PFADALVEKVEDIVSGLFLPLYFVSSGLKTNIASIQGSQCWGLLVLVITTACVGKIVGTVIVSLLCRMPFQESLALGFLMNTKGLVELIVLNIGKERKVL
NDQTFSILILMAIVTTFITTPLVMAVYKPAKRARKTDYKHKTVARSDRDTQLRILACFHSTKHIPTIINLIEASRGMEKRQGLCVYAMHLMELSERSSAI
LMVHKARKNGLPFWNKLQQYGNNQVVVAFEAFQQLSQVTIRPMTAISAMLDIHEDICASAERKRAAMIILPFHKHQRFDGSLETTRTEFRWVTKRVLDHA
PCSVGILVDRGLGGSTHVSASNVSMAVTVLFFGGHDDHEALAYGARIAEHPGIGVTVVHFIAGSGIVGESADIDEEMEESPDDKFLIDYKNPSNDSSIKY
ERRVLNTGAETTEVIREFSRCNLFVVGRTPVGPVVATLNVRAECPEMGPVGNLLTSPDFSTTASVLVVQRYGGESSTKGLISSMSSGKVGELPEEDPELQ
EIYVP
>KoSOS1013174
MAGGNSTACEPMEATSNGVLQGDNPLDFALPLAILQICLVVLLTRILAFLLRPLRQPRVIAEIVGGILLGPSALGRNTNYLNAVFPAKSLTVLDTLANLG
LLFFLFLVGLELDLRSLRRTGKKALSIAAAGISLPFVLGIGTSFVLRGTISKGVDGPPFLVFMGVALSITAFPILARILAELKLLTTDVGRMAMSAAAVN
DVVAWILLALAIALSGTGHSPLISLWVLLCGCGFVLLCIFAVPPIFGWMAQRCSEGEPVNEVYVCTTLAAVLAAGFVTDSIGIHALFGAFVIGVLFPKEG
PFAGALVEKVEDIVSGLFLPLYFVSSGLKTNIASIQGSQCWGLLVLVITTACVGKIVGTVIVSLLCRMPFQESLALGFLMNTKGLVELIVLNIGKERKVL
NDQTFSILILMAIVTTFITTPLVMAVYKPAKRARKTDYKHKTVARSDRDTQLRILACFHSTKHIPTIINLIEASRGMEKRQGLCVYAMHLMELSERSSAI
LMVHKARKNGLPFWNKLQQYGNNQVVVAFEAFQQLSKVTIRPMTAISAMLDIHEDICASAERKRAAMIILPFHKHQRFDGSLETTRTEFRWVTKRVLDHA
PCSVGILVDRGLGGSTHVSASNVSMAVTVLFFGGHDDHEALAYGARIAEHPGIGVTVVHFIAGSGIVGESADIDEEMEESPDDKFLIEYKNPSNDSSIKY
ERRVLNTGAETTEVIREFSRCNLFVVGRTPVGPVVATLNVRAECPEMGPVGSLLTSPDFSTTASVLVVQRYGGESSTKGLISSMSSGKVGELPEEDPEDG
>KoSOS1013784
MDFACGVLRPPSVFPHSEVAGYRIPSRRLCLRLRYYNFDPRICSQGRLLRKTRKIIAYGSWLNSSLGYSGRFYNHSQGLYSSSSLFLNCDDSFKVSRSAK
LMCQGNDSLAFVDGNGRNVEFVASDDGRSGTVSNDVVESKGLGEEGGEDKEQVEAPSLDELRELLQKAMRELEVARLNSAMFEEKAQRISETAIALKDEA
EIAWNNVNLTLDVMQEIVNEECTAKEAVQKATMSLSLAEARLKVALESFEVEKMGDESPDGSKGSDVETSFGQENEILLTAQHDIKDCQADLENCESELR
ELQSKKEELQKEADRLNEVAEKAQMTALKAEEDVANIMLLAEQAVAFELEATQRVSDAEIALQKAEKSLSSSQVDTLERVSGYVSGDEAVVKEEKVGDGS
TDEKQKDMLINSDVLLGDPSIDRILEKISQNSEEFYQYDDSSDRENGKPSLDSLKEVELESEKSKSGVQVKKQEVQKELNLPRESSPSSLNAPKALLNKS
SRFFSASFFSFDVDGAEFTPVSVFQGLMDSARKQLPKIFLGLLLFGGGVALHSNRVERSAQMLQQPDIIATSIEEVSSNAKPLIRHIRKFPKRVKNLLAM
LPKQEAYTYMNEEEASLFDVLCLLLASVIFVPIFQKIPGGSPVLGYLAAGILIGPYGLSIIRHVHGTKAIAEFGVVFLLFNIGLELSVERLSSMKKYVFG
LGSAQVLVTALAVGLVAHFVSGLPAPAAIVIGNGLALSSTAVVLQVLQERGESTSRHGRATFSVLLFQDLAVVVLLILIPLVSPNSSKGGVGFQAIAEAL
GLAAVKAAVAITAIIAGGRLLLRPIYKQIAENQNAEIFSANTLLVILGTSLLTARAGLSMALGAFLAGLLLAETEFSLQVESDIAPYRGLLLGLFFMTVG
MSIDPKLLVSNFPVVIGSLAFLIGGKAMLVALVGRLFGISIISAIRVGLLLAPGGEFAFVAFGEAVNQGIMSPQLSSLLFLVVGISMALTPWLAAGGQLI
ASRFDLHDVRSLLPVESETDDLQDHIIICGFGRVGQIIAQLLSERLIPFVALDVRSDRVAVGRALDLPVYFGDAGSREVLHKVGAERACAAAITLDTPGA
NYRTVWALNKYFPNVKTFVRAHDVDHGLNLEKAGATAVVPETLEPSLQLAAAVLAQAKLPTSEIAATINEFRSRHLSELTELCEASGSSLGYGFSGVMSR
PKVQSTDSSDDNQVTEGTLAI
>KoSOS1014074
MGFSLGSIVSRLGAPLEADQASVNSVTLFVALLCACVLIGQLLEKNRWVNESITALAIGLFTGIIILLSTGWRSSRILLFSEELFFIYLLPPIIFNAGFQ
VKKKQFFRNFMTIMLFGAVGTLISFAIISLALGAIFSATDTVCTLQVLSQEETPLLYSLVFGEGVVNDATAVVLFNAIRRFDLSHITSSIAMQLFGNFLY
LFTTSTLLGVAVGLLSAYIIKKLYFGRHSTDREVALMILMAYLSYMIAELFNLSGILTVFFCGIAMSHYTWHNVTESSRVTTRHAFATLSFISEIFIFLY
VGMDALDIEKWKFVSKSPGKSLGVSSILLGLVLIGRAASVFSLSFISNLAKKSQTDRIGLRQQVIIWWAGLMRGAVSMALAYNKFAMSGHTQLQGNAILI
TSTITIVLFSTVVFGLATKPLIRWLLPQKHSSNMVSSGFEEPKSLVLPLIARGQDAESPNGGGNNLRRPISLRMLLTTPTNTVHYLWRRFDDAFMRPVFG
GRGFAPYHPGSPTESFIQ
>KoSOS1014977
MAMATVFREDIPYRLLGEESASAAAEDSNPTDTVIFFGLSLVLGIACRHVLRGTRVPYTVALLVIGIALGALEYGTHHGLGKIGDGIRLWANIDPDLILA
VFLPALLFESSFSMEVHQIKRCMGQMLLLAGPGVLISTFCLGSALKLAFPYNWSWKTSLLLGGILSATDPVAVVALLKELGASKKLSTIIEGESLMNDGT
AIVIYQLFYRMVLGESSNWGSILKFLLQASLGAVGIGLAFGIVSVLWLGFIFNDTVIEIALTLAVSYIAFFTAQEGADVSGVLAVMTLGMFYTAVAKTAF
KGESQQSLHHFWEMVAYIANTLIFILSGVVIAESVLSSDNLFHNKGNSWGHLLLLYVFVQLSRFVVVGVLYPFLRYLGYGLDWKEATILIWSGLRGARTS
DSSVHISPEVGTLFVFFTGGIVFLTLIVNGSTTQFVLHLLDMDKLSATKKRILHYTKYEMLNKALEAFGDLGDDEELGPTDWATVKRYISSINNLEEGPV
HPHTASESDDELDITNVKDIRIRLLNGVQAAYWGMIDEGRISQRTANILMQSVEEAIDLASREPLCDWKGLKQHVNFPSYYKFLQSGIFPPKLVTYFTVQ
RLESACYICAAFLRAHRIAQRQLYDFIGDSDIASMVINESQAEGQEARKFLEDVRGTFPQVLRVVKTRQVTYAVLNHLIEYVQNLEKIGILEEKEMLHLH
DAMQTDLKRLLRNPPLVKAPKVTNLISAHPFVGALPSMVREPLERSIKDIMKPHGVPLYKEGSKPNGVWLISSGTVKWNSKSIRNKHSVNPTFTHGSTLG
LYELLVRKPYMCDVVTDSVVLCFFIESDKILSMLSDPAVEDFLWQESAIILAKLLLPQVFEPMAMQELRALMAERSMMTTYITGEIIEVPQHSIGFLLEG
FIKAHGLQNELITPPAALFPSHAYQSFYYAHGNQSSPNMEISGARTASYSHQGSVYQVETTARVIIFDIAAFESHGTLQRRASSLISHPGDHLPRPLSRE
HSGLMSWPQHFFKPKQNMHKVAEDAGPANSLSAKAMQLSIFGSMVDIGWRTNSLPSNQVPRSQSQFLLRATSLHDRPLVSVQSEGSSTVKTNLGTRKVKA
KAPTSPLQSIEGESHATDNSSDESGAEDEHIVRIDSPSKLCFRQAS
>KoSOS1015221
MAAESTAPDAVIFFGLSLVLGIACRHVLRGTRVPYTVALLVMGIALGAIEYGTDHRLGRIGDGIRLWSSIDPDLLLAVFLPALLFESSFSMEVHQIKRCM
AQMLLLAGPGVLISTFCLGSALKLAFPYNWGWKTSLLLGGLLSATDPVAVVALLKELGASKKLSTIIEGESLMNDGTAIVIFQLFYRMVLGESSHWGAIL
KFLLQASLGAVGIGLAFGIVSVLWLGVIFNDTVIEIALTLAVSYITFFTAQEGADVSGVLAVMTLGVFYTAVAKTAFKGESQQSLHHFWEMVAYIANTLI
FILSGTVIAEGILSSDNIFHNKGNSWGHLILLYIFVQLSRFVVVGVLYPFLHYFGYGMDWKEATILIWSGLRGARTSDSSRYISPEVGTLFVFFTGGIVF
LTLIVNGSTTQFVLHLLDMDKLSATKKRILDYTKYEMLNKALEAFGDLGDDEELGPADWATVKRYISSLNNVEGGPVHPHSASEFDDDLDMTNIKDIRIR
LLNGVQAAYWGMIDEGRISQRTANILMQSVDEAIDLASHEPLCDWKGLKQHVNFPSYYRFLQSSICPPKLVTYFTVQRLESACYICAAFLRAQRIAQRQL
HDFLGDSDIASMVINESKAEGEEARKFLEDVRATFPQVLRVVKTRQVTYSVLNHLIEYVQTLEKIGLLEEKEMLHLHEAVQTDLKRLLRNPRLVKVPKVA
NLISDHPFLGALPSPLSKPLERSTKDIMKPCGVQLYKEGSKPNGIWLISSGTVKWKSKSIRSNHSVNPTFTHGSTLGLYELLVQKPYMCDMTTDSMLLSF
FIESNKILSLLRSDPAVEDFLWQESALVLAKLLLPQVFEPMAMQELRALIAERSILTTHIMGETVEVPQHSIGFLLEGFIQAHGFRNELITPPAALFPSH
VTQSFRYTHGNQSSPNIEISGARTASYSFQGSIYQVETTARVIIFDMVAFEAHSALQRRSSSLVAHSGSHFPRPPSREHGGLMSWPEHFYKPKQNKHKVG
GDVRLANSLPSRAMQLSIFGSMVDIGWRANSLPSNQLRQSQSQLLVRAKSLQGGPFSPVRSEGATSVKMNRGSRKFTTKPPTPTLQSADVESHAIDNSSD
DSGAEDEHIVRIDSPSSLSFRRAS
